# Supplementary material for: The incidence, impact, and risk factors for moderate to severe persistent pain after breast cancer surgery: a prospective cohort study
Source: Pain Med. 2023 May 15;24(9):1023–34. doi: 10.1093/pm/pnad065 (PMC10655209; doi:10.1093/pm/pnad065)
Supplement: pnad065_Supplementary_Data [file pnad065_supplementary_data.zip]

Archive with 5 entries (5 files):
- Appendix 2.docx
- Supplementary Table S1.docx
- Supplementary Table S3.docx
- Supplemetary Table S2.docx
- Appendix 1.docx
